# Supplementary material for: Long-term treatment with transcranial pulsed electromagnetic fields improves movement speed and elevates cerebrospinal erythropoietin in Parkinson’s disease
Source: PLoS One. 2021 Apr 28;16(4):e0248800. doi: 10.1371/journal.pone.0248800 (PMC8081215; doi:10.1371/journal.pone.0248800)
Supplement: S1 Data — (XLSX) [file pone.0248800.s003.xlsx]

## Sheet: Ark1
Subject	Group	STStime0	STStime18	STStime27	RFDup0	RFDup18	RFDup27	RFDdown0	RFDdown18	RFDdown27	Standing0	Standing18	Standing27	Sitting0	Sitting18	Sitting27	Minimum0	Minimum18	Minimum27
2	tpemf	13.403	11.829	9.146	7.54982	8.04223	7.96763	-4.59469	-5.51426	-7.12647	1.353	1.16417	0.752833	1.309	1.1842	1.034	0.749419	0.831306	0.580571
3	tpemf	10.553	11.0425	9.742	9.69531	9.62246	11.4195	-6.94098	-6.67056	-8.72059	0.945917	1.06558	0.83025	1.1592	1.1595	1.1326	0.75286	0.720027	0.574081
4	tpemf	8.081	7.333	6.473	9.6798	10.0211	11.8324	-8.93266	-9.81791	-10.0707	0.776667	0.680417	0.618333	0.8282	0.7829	0.6787	0.487939	0.390371	0.23757
5	tpemf	10.1385	10.1805	9.5905	11.016	11.0207	11.7917	-7.48275	-8.0335	-8.6572	1.05383	1.00383	1.00125	0.9872	1.0324	0.9174	0.960862	0.738517	0.570461
6	tpemf	12.345	10.2475	10.2055	7.2867	8.71813	8.692	-6.57802	-8.13615	-7.23442	1.14008	0.967333	1.01258	1.3324	1.0865	1.0554	1.11942	0.907196	0.952932
7	tpemf	8.039	6.959	6.413	13.6628	14.678	14.5954	-13.0412	-12.7574	-12.6828	0.69025	0.601333	0.542583	0.9218	0.7957	0.7404	0.494815	0.394472	0.349173
8	tpemf	8.5695	7.58	7.2575	12.8765	12.1392	13.4226	-10.4987	-10.8191	-11.1308	0.788917	0.717833	0.621083	0.9186	0.7863	0.8329	0.617895	0.495432	0.368143
9	tpemf	8.0915	7.285	6.839	9.84719	11.1835	10.3963	-10.5448	-12.1229	-11.3696	0.657917	0.587667	0.567917	0.9557	0.8657	0.7972	0.438568	0.391256	0.367112
10	tpemf	14.158	11.4055	10.584	6.09665	7.86072	6.758	-7.25435	-7.29312	-6.98988	1.38808	1.014	0.962333	1.424	1.2563	1.1642	1.55391	1.53701	1.64242
11	tpemf	13.8575	12.182	10.6785	6.17556	6.46144	6.37898	-6.3949	-6.88587	-8.76027	1.36783	1.21692	1.01317	1.3891	1.2341	1.0997	1.01182	0.903821	0.790372
12	tpemf	8.0395	6.979	6.2275	11.9431	11.5352	9.61203	-8.96527	-9.16007	-9.14762	0.891667	0.766	0.686917	0.7404	0.6288	0.563	0.644632	0.545182	0.412696
13	tpemf	8.329	6.502	6.2415	11.5615	12.6597	13.5306	-9.89491	-10.2496	-11.6174	0.756917	0.623833	0.578917	0.9057	0.6751	0.6777	0.40456	0.430584	0.378903
17	tpemf	10.227	9.6565	9.2425	7.76779	7.9987	8.66493	-9.15059	-8.65724	-7.91284	0.97	0.878333	0.800417	1.0656	1.0446	1.0518	0.80811	0.762699	0.721501
19	tpemf	7.5545	6.7855	6.6135	13.2959	13.8165	14.3787	-12.9243	-12.1794	-12.9499	0.78225	0.705833	0.68325	0.7233	0.6471	0.6449	0.671243	0.677502	0.643116
51	con	8.651	8.951	8.9575	11.3954	12.1424	10.8884	-10.4376	-10.8065	-10.5783	0.790417	0.797083	0.830917	0.9441	1.0073	0.9592	0.580721	0.601383	0.578749
52	con	11.8155	11.273	10.931	6.29635	6.78915	6.51084	-5.47553	-4.78252	-5.37444	1.07967	1.05892	0.978833	1.2611	1.2085	1.2043	1.03409	0.94986	0.934477
53	con	8.5945	8.3425	9.0725	11.7394	12.2847	11.6829	-11.606	-11.3047	-10.9453	0.750083	0.75225	0.769417	0.9734	0.9246	1.0518	0.361006	0.417705	0.374501
54	con	9.2925	10.1025	10.779	9.22513	8.8265	10.5383	-7.79605	-6.55162	-6.7748	0.92225	0.933417	1.02442	0.9461	1.0992	1.1344	0.926829	0.876933	0.816591
55	con	9.7805	9.109	9.941	10.726	12.2509	10.8921	-7.4334	-7.57921	-7.74758	0.892333	0.81475	0.955667	1.0733	1.0064	1.03	0.603739	0.522923	0.551304
56	con	9.457	8.964	*	12.8168	14.2427	*	-9.40371	-10.0497	*	0.904583	0.82475	*	0.9965	0.9822	*	0.597439	0.469577	*
57	con	8.9615	9.933	8.486	10.0191	8.45545	11.2374	-8.54747	-7.9895	-10.5	0.803083	0.911917	0.758417	0.9664	1.0772	0.9415	0.451848	0.578976	0.337269
59	con	8.7245	9.1725	9.2515	10.0264	10.0349	11.0671	-8.53073	-8.54722	-7.75802	0.8495	0.913083	0.90225	0.8934	0.9317	0.9472	0.588064	0.781582	0.738745
