# Supplementary material for: Long-term treatment with transcranial pulsed electromagnetic fields improves movement speed and elevates cerebrospinal erythropoietin in Parkinson’s disease
Source: PLoS One. 2021 Apr 28;16(4):e0248800. doi: 10.1371/journal.pone.0248800 (PMC8081215; doi:10.1371/journal.pone.0248800)
Supplement: S2 Data — (XLSX) [file pone.0248800.s004.xlsx]

## Sheet: Ark1
ID	Included in TPEMF2	STS Time (s)	STS RFDup (BW/s)	STS RFDdown (BW/s)
201	Incl	6.8475	15.7506	-10.874
202	Incl	9.4575	14.3141	-12.4972
208	Incl	9.1085	12.3424	-12.1539
209	Incl	9.1405	15.1324	-9.6267
210	Incl	9	11.7262	-10.5405
213	Incl	8.3335	16.672	-10.617
214	Incl	9.552	13.0969	-9.83259
216	Incl	10.6265	10.5592	-7.4236
217	Incl	8.534	11.3649	-8.84332
218	Incl	9.194	9.71824	-8.65262
219	Incl	11.9835	13.2824	-8.12648
223	Incl	8.511	12.8919	-11.0679
224	Incl	7.7785	15.7753	-10.8231
226	Incl	7.7455	12.3181	-9.1257
227	Incl	4.542	14.2165	-15.5352
228	Incl	6.968	15.0838	-9.99946
229	Incl	10.0065	10.9499	-9.95244
230	Incl	8.0585	15.0608	-11.4798
231	Incl	10.2475	13.434	-10.3811
232	Incl	12.13	10.5609	-8.8194
233	Incl	8.4	14.5307	-8.48732
236	Incl	8.3695	13.4037	-9.40994
237	Incl	7.501	11.6837	-11.7127
238	Incl	7.6025	15.1947	-8.9848
239	Incl	10.1165	12.9892	-9.63533
241	Incl	7.324	17.3473	-11.6236
243	Incl	10.2005	15.3984	-8.34199
247	Incl	9.9445	8.77082	-9.82963
248	Incl	7.108	13.4347	-9.25893
249	Incl	7.407	16.5295	-10.0053
250	Incl	11.692	10.1365	-8.20186
253	Incl	6.9385	16.5058	-9.97383
259	Incl	6.7745	15.8715	-12.8266
263	Incl	6.616	13.2952	-11.7035
264	Incl	9.254	10.2924	-9.03975
265	Incl	9.737	10.4706	-9.91271
266	Incl	9.4695	12.3394	-8.69081
274	Incl	7.084	13.4669	-13.2589
275	Incl	7.814	10.5652	-9.27841
