# Supplementary material for: Long-term treatment with transcranial pulsed electromagnetic fields improves movement speed and elevates cerebrospinal erythropoietin in Parkinson’s disease
Source: PLoS One. 2021 Apr 28;16(4):e0248800. doi: 10.1371/journal.pone.0248800 (PMC8081215; doi:10.1371/journal.pone.0248800)
Supplement: S3 Data — (XLSX) [file pone.0248800.s005.xlsx]

## Sheet: Ark1
ID	group	UPDRS total_w0	UPDRS Motor_w0
2	tpemf	57	38
3	tpemf	60	37
4	tpemf	54	34
5	tpemf	50	35
6	tpemf	46	30
7	tpemf	14	4
8	tpemf	41	21
9	tpemf	29	14
10	tpemf	97	61
11	tpemf	72	41
12	tpemf	18	11
13	tpemf	50	25
17	tpemf	39	26
18	tpemf	*	*
19	tpemf	22	12
51	con	36	22
52	con	44	27
53	con	37	21
54	con	36	22
55	con	31	16
56	con	38	23
57	con	33	21
59	con	27	17
