# Supplementary material for: Long-term treatment with transcranial pulsed electromagnetic fields improves movement speed and elevates cerebrospinal erythropoietin in Parkinson’s disease
Source: PLoS One. 2021 Apr 28;16(4):e0248800. doi: 10.1371/journal.pone.0248800 (PMC8081215; doi:10.1371/journal.pone.0248800)
Supplement: S4 Data — (XLSX) [file pone.0248800.s006.xlsx]

## Sheet: Ark1
ID	group	epo_csf0	epo_csf27	vegf_csf0	vegf_csf27	epo_plasma0	epo_plasma27	vegf_plasma0	vegf_plasma27
2	tpemf	5.32596	5.9048	8.08953	7.0422	118.136	102.978	57.0831	76.1753
3	tpemf	2.09731	2.98648	5.01363	5.60259	33.9985	29.9338	23.9255	26.5389
7	tpemf	2.15922	2.20028	4.05551	4.54174	*	*	*	*
9	tpemf	1.54764	2.03721	*	*	*	70.987	56.1372	63.8874
10	tpemf	2.75926	2.77843	8.25539	8.78752	61.3058	83.6032	69.092	59.4994
11	tpemf	2.03588	2.05701	*	*	128.019	102.25	47.5241	46.1794
13	tpemf	2.15888	2.86103	4.95603	6.2717	*	59.1619	139.377	84.5722
17	tpemf	7.73262	8.16847	4.77548	6.0104	58.1771	47.0791	66.1738	60.5615
51	con	*	*	*	*	52.2017	44.9333	32.9303	42.1773
52	con	*	*	*	*	79.9621	61.9675	69.73	94.6674
53	con	*	*	*	*	76.0043	77.008	69.9113	74.4164
54	con	*	*	*	*	46.4016	46.1934	52.9984	66.7285
55	con	*	*	*	*	51.0837	84.0244	96.8992	88.7186
